# Supplementary material for: A Polyamidoamine-Based Electrochemical Aptasensor for Sensitive Detection of Ochratoxin A
Source: Biosensors (Basel). 2023 Oct 26;13(11):955. doi: 10.3390/bios13110955 (PMC10669513; doi:10.3390/bios13110955)
Supplement: Supplementary file 1 [file biosensors-13-00955-s001.zip]

Archive with 1 entries (1 files):
- biosensors-2602685-supplementary.pdf
